# Supplementary material for: Improving ethanol yield in acetate-reducing Saccharomyces cerevisiae by cofactor engineering of 6-phosphogluconate dehydrogenase and deletion of ALD6
Source: Microb Cell Fact. 2016 Apr 26;15:67. doi: 10.1186/s12934-016-0465-z (PMC5574463; doi:10.1186/s12934-016-0465-z)
Supplement: Supplementary file 1 — Additional file 1: Table S1. Primers used in this study. [file 12934_2016_465_MOESM1_ESM.xlsx]

## Sheet: Sheet1
	Supplementary Table S1. Primers used in this study.
	Primer code	Sequence 5'-3'	Purpose
	2015	CCAAATGCGACATGAGTCAC	Confirmation of GPD2 deletion
	2112	ACGGACCTATTGCCATTG	Confirmation of GPD2 deletion
	2123	CCTGTTTGCCTTTCCTTACG	Confirmation of GND1 deletion
	2124	AAATGGGCCTGATGTTCG	Confirmation of GND1 deletion
	2164	ATCCCGGGTGGAAACTAAAC	Confirmation of ALD6 deletion
	2171	AGGCACAAGCCTGTTCTC	Confirmation of ALD6 deletion
	4397	TCCTCGGTAGATCAGGTCAG	Confirmation of GPD1 deletion
	4401	ACGGTGAGCTCCGTATTATC	Confirmation of GPD1 deletion
	5792	GTTTTAGAGCTAGAAATAGCAAGTTAAAATAAG	Amplification of pMEL11 backbone
	5793	GATCATTTATCTTTCACTGCGGAG	Amplification of pROS11 backbone
	5979	TATTGACGCCGGGCAAGAGC	Amplification of pMEL11 insert sequences
	5980	CGACCGAGTTGCTCTTG	Amplification of pMEL11 backbone
	6965	GTGCGCATGTTTCGGCGTTCGAAACTTCTCCGCAGTGAAAGATAAATGATCGGGCAAGGACGTCGACCATAGTTTTAGAGCTAGAAATAGCAAGTTAAAATAAG	Amplification of pROS11 insert sequence (GPD1 targeting)
	6966	GTGCGCATGTTTCGGCGTTCGAAACTTCTCCGCAGTGAAAGATAAATGATCCCAAGAATTCCCATTATTCGGTTTTAGAGCTAGAAATAGCAAGTTAAAATAAG	Amplification of pROS11 insert sequence (GPD2 targeting)
	6967	TGGTATTGGCAGTTTCGTAGTTATATATATACTACCATGAGTGAAACTGTTACGTTACCTGCATTATGTCATTTCTCATAACTACTTTATCACGTTAGAAATTACTTATTATTATTAAAT	Repair oligonucleotide (GPD1 knockout)
	6968	ATTTAATAATAATAAGTAATTTCTAACGTGATAAAGTAGTTATGAGAAATGACATAATGCAGGTAACGTAACAGTTTCACTCATGGTAGTATATATATAACTACGAAACTGCCAATACCA	Repair oligonucleotide (GPD1 knockout)
	7231	GTTGATAACGGACTAGCCTTATTTTAACTTGCTATTTCTAGCTCTAAAACTATGATCTGGCAGCTTCGCGGATCATTTATCTTTCACTGCGGAGAAGTTTCGAACGCCGAAACATGCGCA	Amplification of pMEL11 insert (GND2 targeting)
	7258	TCTGACAGGTGGCAGTTTCC	Confirmation of GND2 deletion
	7259	ATCCGAAAGGCGGCAATAGG	Confirmation of GND2 deletion
	7299	AAGAATTCGTAGGTGCAGGTGAGCATATTGCCGGATAAGTGTAGTTACGCAACTACAATTGTTACTAAGGCCCAATCCGGTTGGAGAAGAACTATTGCCCTTGCTGCTACTTACGGTATT	Repair oligonucleotide (GND2 knockout)
	7300	AATACCGTAAGTAGCAGCAAGGGCAATAGTTCTTCTCCAACCGGATTGGGCCTTAGTAACAATTGTAGTTGCGTAACTACACTTATCCGGCAATATGCTCACCTGCACCTACGAATTCTT	Repair oligonucleotide (GND2 knockout)
	7365	GTTGATAACGGACTAGCCTTATTTTAACTTGCTATTTCTAGCTCTAAAACTCGGATTTAGCAGAGATGGAGATCATTTATCTTTCACTGCGGAGAAGTTTCGAACGCCGAAACATGCGCA	Amplification of pMEL11 insert (GND1 targeting)
	7380	TAAACCTGTATTGTTGCCATTACAGAAAAAAGCCACTTTCTATACAAAAACTACAATAAAGCGATACCCTGCGATCTTC	Amplification of integration cassette (gndA, 6pgdh, gox1705)
	7381	GATATGGATATCCTTGTCTACTGGCAAGTTGTCAGAAGCACATTCTGGCAACACTCTGAACGCGCAGATTAGCGAAGC	Amplification of integration cassette (gndA, 6pgdh, gox1705)
	7441	AAGAAGAGGTGCTTGGTTGG	Confirmation of gndA integration
	7442	TCCAAACCTTCAGCGAAAGC	Confirmation of gndA integration
	7443	CGACGTTAGAAGAGGTAAGG	Confirmation of 6pgdh integration
	7444	CCTTCGGTTCTTGGAATGTC	Confirmation of 6pgdh integration
	7445	GGACGACGTTAGAAGATCTG	Confirmation of gox1705 integration
	7446	GTATTCAGCGGTTTCCTTGG	Confirmation of gox1705 integration
	7608	TAGAAGAAAAAACATCAAGAAACATCTTTAACATACACAAACACATACTATCAGAATACATGTACCAACCTGCATTTCTTTCCGTCATATACACAAAATACTTTCATATAAACTTACTTG	Repair oligonucleotide (ALD6 knockout)
	7609	CAAGTAAGTTTATATGAAAGTATTTTGTGTATATGACGGAAAGAAATGCAGGTTGGTACATGTATTCTGATAGTATGTGTTTGTGTATGTTAAAGATGTTTCTTGATGTTTTTTCTTCTA	Repair oligonucleotide (ALD6 knockout)
	7610	GTTGATAACGGACTAGCCTTATTTTAACTTGCTATTTCTAGCTCTAAAACAATTCAGAGCTGTTAGCCATGATCATTTATCTTTCACTGCGGAGAAGTTTCGAACGCCGAAACATGCGCA	Amplification of pMEL11 insert (ALD6 targeting)
	7991	GTATTTTGGTAGATTCAATTCTCTTTCCCTTTCCTTTTCCTTCGCTCCCCTTCCTTATCACACAGGAAACAGCTATGACC	Amplification of integration cassette (eutE)
	7992	ATAACTGTAGTAATGTTACTAGTAGTAGTTGTAGAACTTGTGTATAATGATAAATTGGTTGCCGCAAATTAAAGCCTTCG	Amplification of integration cassette (eutE)
	8337	CGAACAAGTTGTCAAGGCTG	Confirmation of eutE integration
	8338	GCATCGACCAAAACACAACG	Confirmation of eutE integration
