# Supplementary material for: Improving ethanol yield in acetate-reducing Saccharomyces cerevisiae by cofactor engineering of 6-phosphogluconate dehydrogenase and deletion of ALD6
Source: Microb Cell Fact. 2016 Apr 26;15:67. doi: 10.1186/s12934-016-0465-z (PMC5574463; doi:10.1186/s12934-016-0465-z)
Supplement: Supplementary file 2 — Additional file 2: Table S2. Example of calculations of yields. Representative single batch with strain IMX585 (no acetate added). [file 12934_2016_465_MOESM2_ESM.xlsx]

## Sheet: Sheet1
Supplementary Table S2. Example of calculations of yields. Representative single batch with strain IMX585 (no acetate added)
Yields/Ratios were defined as the absolute value of the slope of the linear fits after plotting the concentrations of various compounds in mid-exponential phase of growth (shown in the Biomass over time graph)
		HPLC data												Ethanol evaporation correction				Biomass sampling (dry weight)	OD660
Sample	Time (h)	Glucose (mM)	Glycerol (mM)	Ethanol (mM)	Acetate (mM)			Glucose (g L-1)	Glycerol (g L-1)	Corr. Ethanol (g L-1)	Acetate (g L-1)			Ethanol (g L-1)	Broth Weight (g)	Ethanol evap. (g L-1)		Biomass (g L-1)
0	0	112.859	0.289	14.975	0			20.3322	0.0266151	0.68988	0			0.68988	968.21	0			0.239
1	2	111.631	0.574	16.515	0.198			20.111	0.0528619	0.772813	0.0118899			0.760826	936.61	0.0119867			0.315
2	4	108.855	1.288	20.512	0.272			19.6109	0.118617	0.97152	0.0163336			0.944963	916.51	0.0145699			0.564
3	6.5	100.095	3.133	31.935	0.502			18.0327	0.28853	1.52413	0.0301451			1.47121	878.81	0.0263627		0.33	1.21
4	7.5	93.161	4.571	41.261	0.733			16.7835	0.420961	1.96911	0.0440166			1.90084	839.51	0.0153483		0.44	1.725
5	8.5	85.1	6.434	52.942	1.005			15.3313	0.592532	2.52792	0.0603502			2.43897	796.41	0.0206779		0.585	2.27
6	9.5	71.428	9.362	72.474	1.404			12.8682	0.862182	3.45675	0.0843102			3.33879	754.41	0.029019		0.82	3.43
7	10.5	52.43	13.335	99.242	1.888			9.44557	1.22807	4.73187	0.113374			4.57196	714.51	0.041944		1.185	4.29
8	11	40.617	15.46	115.048	2.129			7.31739	1.42377	5.48767	0.127846			5.30012	674.71	0.0276332		1.365	5.86
9	11.5	26.87	18.15	134.909	2.424			4.84079	1.6715	6.43677	0.145561			6.2151	633.81	0.0341338		1.575	6.82
10	12.5	2.139	22.037	168.799	2.655			0.385353	2.02947	8.08634	0.159433			7.77637	607.41	0.0883007			8.74
Molecular Weights (g mol-1)
Glucose	180.156
Glycerol	92.0938
Ethanol	46.0688
Acetate	60.05
μ (h-1)	0.32
Y glycerol/glucose (g g-1)	0.1052
Y biomass/glucose (gx g-1)	0.0961
Y EtOH/glucose (g g-1)	0.3724
Ratio glycerol formed/biomass (mmol gx-1)	11.881
Ratio acetate formed/biomass (mmol gx-1)	1.5138
