# Supplementary material for: Improving ethanol yield in acetate-reducing Saccharomyces cerevisiae by cofactor engineering of 6-phosphogluconate dehydrogenase and deletion of ALD6
Source: Microb Cell Fact. 2016 Apr 26;15:67. doi: 10.1186/s12934-016-0465-z (PMC5574463; doi:10.1186/s12934-016-0465-z)
Supplement: Supplementary file 3 — Additional file 3: Table S3. Lumped stoichiometric analysis of impact of strategy on non- and acetate-reducing strains. [file 12934_2016_465_MOESM3_ESM.xlsx]

## Sheet: Sheet1
Supplementary Table S3. Lumped stoichiometric analysis of impact of strategy on non- and acetate-reducing strains
Compounds in mmol (except for biomass)
Stoichiometry of formation of 100 g biomass taken from Verduyn et al. 1990
Ethanol made in reference scenario (red font) is taken from experimental data of Verduyn et al. 1990 and can be used to calculate the ATP requirement for formation of 1 g biomass (purple font)
Reference (non acetate-reducing)	Stoichiometry of the lumped pathway									Multiplier for balancing				Multiplier x Stoichiometry of the lumped pathways
	glucose	NADPH	NADH	CO2	g biomass	ATP	ethanol	glycerol			#			glucose	NADPH	NADH	CO2	g biomass	ATP	ethanol	glycerol
Biomass formation	-6.69	-6.48	11.02	2.61	1	-71.38	0	0			1			-6.69	-6.48	11.02	2.61	1	-71.38	0	0
NADPH formation (PPP to ethanol)	-1	2	0	2.66667	0	1.66667	1.66667	0			3.24			-3.24	6.48	0	8.64	0	5.4	5.4	0
Glycerol formation	-1	0	-2	0	0	-2	0	2			5.51			-5.51	0	-11.02	0	0	-11.02	0	11.02
Alcoholic fermentation (glycolysis + ethanol)	-1	0	0	2	0	2	2	0			38.5			-38.5	0	0	77	0	77	77	0
													total	-53.94	0	0	88.25	1	0	82.4	11.02
NAD+-linked 6-PGDH (non acetate-reducing)	Stoichiometry of the lumped pathway									Multiplier for balancing				Multiplier x Stoichiometry of the lumped pathways
	glucose	NADPH	NADH	CO2	g biomass	ATP	ethanol	glycerol			#			glucose	NADPH	NADH	CO2	g biomass	ATP	ethanol	glycerol
Biomass formation	-6.69	-6.48	11.02	2.61	1	-71.38	0	0			1			-6.69	-6.48	11.02	2.61	1	-71.38	0	0
NADPH formation (PPP to ethanol)	-1	1	1	2.66667	0	1.66667	1.66667	0			6.48			-6.48	6.48	6.48	17.28	0	10.8	10.8	0
Glycerol formation	-1	0	-2	0	0	-2	0	2			8.75			-8.75	0	-17.5	0	0	-17.5	0	17.5
Alcoholic fermentation (glycolysis + ethanol)	-1	0	0	2	0	2	2	0			39.04			-39.04	0	0	78.08	0	78.08	78.08	0
													total	-60.96	0	0	97.97	1	0	88.88	17.5
Reference (acetate-reducing)	Stoichiometry of the lumped pathway									Multiplier for balancing				Multiplier x Stoichiometry of the lumped pathways
	glucose	NADPH	NADH	CO2	g biomass	ATP	ethanol	glycerol	acetate		#			glucose	NADPH	NADH	CO2	g biomass	ATP	ethanol	glycerol	acetate
Biomass formation	-6.69	-6.48	11.02	2.61	1	-71.38	0	0	0		1			-6.69	-6.48	11.02	2.61	1	-71.38	0	0	0
NADPH generation (PPP to ethanol)	-1	2	0	2.66667	0	1.66667	1.66667	0	0		3.24			-3.24	6.48	0	8.64	0	5.4	5.4	0	0
Glycerol formation	-1	0	-2	0	0	-2	0	2	0		0			0	0	0	0	0	0	0	0	0
Alcoholic fermentation (glycolysis + ethanol)	-1	0	0	2	0	2	2	0	0		38.5			-38.5	0	0	77	0	77	77	0	0
Acetate reduction to ethanol	0	0	-2	0	0	-2	1	0	-1		5.51			0	0	-11.02	0	0	-11.02	5.51	0	-5.51
													total	-48.43	0	0	88.25	1	0	87.91	0	-5.51
NAD+-linked 6-PGDH (acetate-reducing)	Stoichiometry of the lumped pathway									Multiplier for balancing				Multiplier x Stoichiometry of the lumped pathways
	glucose	NADPH	NADH	CO2	g biomass	ATP	ethanol	glycerol	acetate		#			glucose	NADPH	NADH	CO2	g biomass	ATP	ethanol	glycerol	acetate
Biomass formation	-6.69	-6.48	11.02	2.61	1	-71.38	0	0	0		1			-6.69	-6.48	11.02	2.61	1	-71.38	0	0	0
NADPH generation (PPP to ethanol)	-1	1	1	2.66667	0	1.66667	1.66667	0	0		6.48			-6.48	6.48	6.48	17.28	0	10.8	10.8	0	0
Glycerol formation	0	0	0	0	0	0	0	0	0		0			0	0	0	0	0	0	0	0	0
Alcoholic fermentation (glycolysis + ethanol)	-1	0	0	2	0	2	2	0	0		39.04			-39.04	0	0	78.08	0	78.08	78.08	0	0
Acetate reduction to ethanol	0	0	-2	0	0	-2	1	0	-1		8.75			0	0	-17.5	0	0	-17.5	8.75	0	-8.75
													total	-52.21	0	0	97.97	1	0	97.63	0	-8.75
